# Supplementary material for: Combining Evidence of Preferential Gene-Tissue Relationships from Multiple Sources
Source: PLoS One. 2013 Aug 12;8(8):e70568. doi: 10.1371/journal.pone.0070568 (PMC3741196; doi:10.1371/journal.pone.0070568)
Supplement: Text S2 — A list of all genes with corresponding score and coverage. (XLSX) [file pone.0070568.s017.xlsx]

## Sheet: Sheet1
GeneSymbol	Coverage	Tissue1	Score1	Tissue2	Score2	Tissue3	Score3
ACRV1	4	Testis	1
ACTL7A	4	Testis	1
ACTL7B	4	Testis	1
ADAM12	4	Placenta	1
ADAM2	4	Testis	1
AGER	4	Lung	1
AGXT	4	Liver	1
AHSG	4	Liver	1
AKAP4	4	Testis	1
AKR1D1	4	Liver	1
ALPI	4	SmallIntestine	1
AMPD1	4	Muscle	1
ANG	4	Liver	1
ANKRD7	4	Testis	1
APH1B	4	Testis	1
APOB	4	Liver	1
APOBEC2	4	Muscle	1
APOC2	4	Liver	1
APOF	4	Liver	1
APOH	4	Liver	1
ASGR1	4	Liver	1
ATF5	4	Liver	1
BAAT	4	Liver	1
BRDT	4	Testis	1
C19orf36	4	Testis	1
C1orf14	4	Testis	1
C2	4	Liver	1
C20orf20	4	Testis	1
C8A	4	Liver	1
C8B	4	Liver	1
C8G	4	Liver	1
C9	4	Liver	1
CA6	4	SalivaryGland	1
CABYR	4	Testis	1
CAMK1G	4	CNS	1
CCIN	4	Testis	1
CCNA1	4	Testis	1
CCT6B	4	Testis	1
CD1A	4	Thymus	1
CD1B	4	Thymus	1
CD1E	4	Thymus	1
COIL	4	Testis	1
CPN2	4	Liver	1
CSNK2A2	4	Testis	1
CST2	4	SalivaryGland	1
CST4	4	SalivaryGland	1
CST5	4	SalivaryGland	1
CUBN	4	Kidney	1
CYLC2	4	Testis	1
CYP17A1	4	Adrenal	1
CYP19A1	4	Placenta	1
CYP1A2	4	Liver	1
CYP2A6	4	Liver	1
CYP2A7	4	Liver	1
CYP2C8	4	Liver	1
CYP2C9	4	Liver	1
CYP2E1	4	Liver	1
DDX4	4	Testis	1
DKKL1	4	Testis	1
DMRT1	4	Testis	1
DNASE2B	4	SalivaryGland	1
EBI3	4	Placenta	1
F12	4	Liver	1
F2	4	Liver	1
F7	4	Liver	1
F9	4	Liver	1
FBXL12	4	Thymus	1
FBXO24	4	Testis	1
FDXR	4	Adrenal	1
FGA	4	Liver	1
FGB	4	Liver	1
FGG	4	Liver	1
GC	4	Liver	1
GCKR	4	Liver	1
GCM1	4	Placenta	1
GIP	4	SmallIntestine	1
GK2	4	Testis	1
GSTA4	4	Adrenal	1
HABP2	4	Liver	1
HAMP	4	Liver	1
HAO1	4	Liver	1
HGFAC	4	Liver	1
HMGB3	4	Placenta	1
HPR	4	Liver	1
HPX	4	Liver	1
HSD17B1	4	Placenta	1
HSD3B2	4	Adrenal	1
HSPA1L	4	Testis	1
HTR2A	4	CNS	1
INHBE	4	Liver	1
INSL4	4	Placenta	1
ITIH1	4	Liver	1
ITIH2	4	Liver	1
ITIH3	4	Liver	1
KL	4	Kidney	1
KLK2	4	Prostate	1
KLKB1	4	Liver	1
LDHAL6B	4	Testis	1
LDHC	4	Testis	1
LGALS13	4	Placenta	1
LGALS14	4	Placenta	1
LOC81691	4	Testis	1
LPA	4	Liver	1
LY6H	4	CNS	1
MAGEA8	4	Placenta	1
MAN1C1	4	Placenta	1
MASP2	4	Liver	1
MAT1A	4	Liver	1
MBL2	4	Liver	1
MYBPC3	4	Heart	1
MYF6	4	Muscle	1
MYL4	4	Heart	1
MYL7	4	Heart	1
MYOZ1	4	Muscle	1
NEB	4	Muscle	1
NFATC3	4	Thymus	1
NOV	4	Adrenal	1
NPHS2	4	Kidney	1
NPPA	4	Heart	1
NPPB	4	Heart	1
NR1I3	4	Liver	1
NUP155	4	Testis	1
OAZ3	4	Testis	1
ODF1	4	Testis	1
ODF2	4	Testis	1
PAK1IP1	4	Prostate	1
PDHA2	4	Testis	1
PHF7	4	Testis	1
PIWIL1	4	Testis	1
PLAC1	4	Placenta	1
POLR2D	4	Testis	1
PON1	4	Liver	1
PPM1G	4	Testis	1
PRM1	4	Testis	1
PRM2	4	Testis	1
PRND	4	Testis	1
PROC	4	Liver	1
PRSS16	4	Thymus	1
PSG11	4	Placenta	1
PSG2	4	Placenta	1
PSG3	4	Placenta	1
PSG4	4	Placenta	1
PSG5	4	Placenta	1
PSG6	4	Placenta	1
PSG7	4	Placenta	1
PSG9	4	Placenta	1
RAG1	4	Thymus	1
RASA1	4	Placenta	1
ROPN1	4	Testis	1
RPL39L	4	Testis	1
RPL3L	4	Muscle	1
RUVBL2	4	Testis	1
SAA4	4	Liver	1
SERPINA10	4	Liver	1
SERPINA7	4	Liver	1
SERPINC1	4	Liver	1
SERPIND1	4	Liver	1
SERPINF2	4	Liver	1
SFTPB	4	Lung	1
SFTPC	4	Lung	1
SFTPD	4	Lung	1
SI	4	SmallIntestine	1
SIGLEC6	4	Placenta	1
SLC10A1	4	Liver	1
SLC12A3	4	Kidney	1
SLC22A1	4	Liver	1
SLC22A2	4	Kidney	1
SLC22A6	4	Kidney	1
SLC25A31	4	Testis	1
SLC26A4	4	Thyroid	1
SLC34A1	4	Kidney	1
SLC5A2	4	Kidney	1
SLC6A16	4	Testis	1
SPANXC	4	Testis	1
SPATA6	4	Testis	1
SPP2	4	Liver	1
SURF2	4	Testis	1
TAF7L	4	Testis	1
TBL2	4	Testis	1
TBPL1	4	Testis	1
TCP11	4	Testis	1
TDO2	4	Liver	1
TEX14	4	Testis	1
TG	4	Thyroid	1
TGM4	4	Prostate	1
TNNT2	4	Heart	1
TNP1	4	Testis	1
TPO	4	Thyroid	1
TPTE	4	Testis	1
TULP2	4	Testis	1
VTN	4	Liver	1
A1BG	3	Liver	1
ACRBP	3	Testis	1
ACSM5	3	Liver	1
ACTC1	3	Heart	1
APOA5	3	Liver	1
ARPM1	3	Testis	1
ASB12	3	Muscle	1
ASB17	3	Testis	1
ATP6V1G3	3	Kidney	1
BOLL	3	Testis	1
C10orf62	3	Testis	1
C10orf82	3	Testis	1
C13orf27	3	Testis	1
C14orf68	3	Liver	1
C17orf81	3	Testis	1
C20orf144	3	Testis	1
C20orf195	3	Testis	1
C21orf37	3	SpinalCord	1
C22orf23	3	Testis	1
C2orf42	3	Testis	1
C6orf201	3	Testis	1
C7orf31	3	Testis	1
C7orf34	3	Testis	1
C8orf22	3	Muscle	1
CAPZA3	3	Testis	1
CCDC46	3	Testis	1
CCDC70	3	Testis	1
CCL28	3	SalivaryGland	1
CD8B	3	Thymus	1
CFHR2	3	Liver	1
CFHR4	3	Liver	1
CGB	3	Placenta	1
CLPB	3	Testis	1
CNIH2	3	CNS	1
COX7B2	3	Testis	1
CYP8B1	3	Liver	1
DAZL	3	Testis	1
DDI1	3	Testis	1
DDX20	3	Testis	1
DEFB119	3	Testis	1
DEFB123	3	Testis	1
DIRC2	3	Placenta	1
FATE1	3	Testis	1
FNDC8	3	Testis	1
GAGE3	3	Testis	1
GALNTL5	3	Testis	1
GAPDHS	3	Testis	1
GDEP	3	Prostate	1
HORMAD1	3	Testis	1
IRGC	3	Testis	1
JMJD2D	3	Testis	1
JPH1	3	Muscle	1
KCNA7	3	Muscle	1
KIF2B	3	Testis	1
KISS1	3	Placenta	1
LACRT	3	SalivaryGland	1
LGALS7	3	Skin	1
LRRC27	3	Testis	1
LYZL4	3	Testis	1
MORC4	3	Placenta	1
MOV10L1	3	Testis	1
MYLK2	3	Muscle	1
NCAN	3	CNS	1
NEFM	3	CNS	1
NUP210L	3	Testis	1
OR7E156P	3	Testis	1
ORM2	3	Liver	1
P11	3	Placenta	1
PFN4	3	Testis	1
PGLYRP2	3	Liver	1
PIB5PA	3	Thyroid	1
PLAC4	3	Placenta	1
PLCZ1	3	Testis	1
PLGLB2	3	Liver	1
PPP1R2P9	3	Testis	1
PPP3R2	3	Testis	1
PRPS1L1	3	Testis	1
PSG1	3	Placenta	1
RBMXL2	3	Testis	1
RBP2	3	SmallIntestine	1
RDH16	3	Liver	1
RNF133	3	Testis	1
RPUSD4	3	Muscle	1
SENP1	3	Testis	1
SLC25A29	3	Thyroid	1
SLC5A10	3	Kidney	1
SLC7A13	3	Kidney	1
SMCP	3	Testis	1
SPA17	3	Testis	1
SPATA12	3	Testis	1
SPATA16	3	Testis	1
SPATA4	3	Testis	1
SPATA8	3	Testis	1
SPATA9	3	Testis	1
STK19	3	Adrenal	1
STK31	3	Testis	1
SULT1A3	3	SmallIntestine	1
TCHH	3	Placenta	1
TCP10L	3	Testis	1
TEKT3	3	Testis	1
TEX101	3	Testis	1
TINAG	3	Kidney	1
TMEM16C	3	CNS	1
TMEM27	3	Kidney	1
TMEM31	3	Testis	1
TMOD4	3	Muscle	1
TSPYL6	3	Testis	1
TTLL7	3	CNS	1
UGT2B4	3	Liver	1
UPP2	3	Kidney	1
VGLL2	3	Muscle	1
XAGE3	3	Placenta	1
ZPBP2	3	Testis	1
ABCA17P	2	Testis	1
ACOT12	2	Liver	1
ACTRT2	2	Testis	1
ADAD1	2	Testis	1
ADAM32	2	Testis	1
ANKRD33	2	Placenta	1
ASB5	2	Muscle	1
ASZ1	2	Testis	1
ATP6V0D2	2	Kidney	1
BCAR4	2	Placenta	1
BRUNOL4	2	CNS	1
C12orf12	2	Testis	1
C12orf42	2	Testis	1
C12orf50	2	Testis	1
C12orf59	2	Kidney	1
C13orf26	2	Testis	1
C13orf28	2	Testis	1
C16orf55	2	Testis	1
C16orf73	2	Testis	1
C16orf74	2	Placenta	1
C16orf82	2	Testis	1
C17orf50	2	Testis	1
C17orf67	2	Thymus	1
C1orf100	2	Testis	1
C1orf182	2	Testis	1
C1orf94	2	Testis	1
C1orf97	2	Testis	1
C20orf107	2	Testis	1
C21orf105	2	Placenta	1
C21orf82	2	Muscle	1
C22orf33	2	Testis	1
C2orf53	2	Testis	1
C2orf57	2	Testis	1
C4A	2	Liver	1
C4orf35	2	Testis	1
C5orf27	2	Liver	1
C6orf128	2	Testis	1
C7orf53	2	Muscle	1
C9orf11	2	Testis	1
C9orf43	2	Testis	1
C9orf57	2	Testis	1
C9orf66	2	Kidney	1
CALR3	2	Testis	1
CCDC42	2	Testis	1
CCDC54	2	Testis	1
CLCNKA	2	Kidney	1
CPT1B	2	Heart	1
CREG2	2	CNS	1
CYP2U1	2	Thymus	1
DCD	2	Skin	1
DFNB59	2	Testis	1
DKFZP434P211	2	Testis	1
DKFZp451M2119	2	Kidney	1
DKFZp667G2110	2	Thyroid	1
DKFZP761N09121	2	CNS	1
EID3	2	Testis	1
FAM24A	2	Testis	1
FAM71F2	2	Testis	1
FHDC1	2	Placenta	1
FLJ25439	2	Testis	1
FLJ25770	2	Testis	1
FLJ37798	2	Placenta	1
FLJ90650	2	Placenta	1
FMR1NB	2	Testis	1
GGTA1	2	SalivaryGland	1
GTSF1	2	Testis	1
GTSF1L	2	Testis	1
HMG4L	2	Placenta	1
HMGB4	2	Testis	1
HSF5	2	Testis	1
HTRA4	2	Placenta	1
IQCF1	2	Testis	1
IQCF3	2	Testis	1
KBTBD5	2	Muscle	1
KCTD19	2	Testis	1
KIAA0574	2	CNS	1
KLHL10	2	Testis	1
LCA5L	2	Testis	1
LELP1	2	Testis	1
LIN28B	2	Placenta	1
LL22NC03-75B3.6	2	CNS	1
LOC121838	2	Placenta	1
LOC136242	2	Testis	1
LOC196993	2	Testis	1
LOC205251	2	Muscle	1
LOC254312	2	Testis	1
LOC284561	2	Placenta	1
LOC339760	2	Testis	1
LOC348174	2	Kidney	1
LOC389043	2	Testis	1
LOC389332	2	Kidney	1
LOC440356	2	Testis	1
LOC440900	2	Testis	1
LOC642864	2	Testis	1
LOC643406	2	Testis	1
LOC727944	2	Kidney	1
LOC728012	2	Testis	1
LOC728460	2	Testis	1
LRWD1	2	Testis	1
LYPD4	2	Testis	1
MAEL	2	Testis	1
MAGED4B	2	CNS	1
MBD3L1	2	Testis	1
MGC33407	2	Testis	1
MIOX	2	Kidney	1
NOTUM	2	Placenta	1
OIT3	2	Liver	1
OLFM3	2	CNS	1
PCDHB19P	2	Testis	1
PDCL2	2	Testis	1
PGK2	2	Testis	1
PIH1D2	2	Testis	1
RGS22	2	Testis	1
SERPINA12	2	Skin	1
SFTPA2	2	Lung	1
SFTPA2B	2	Lung	1
SLC45A3	2	Prostate	1
SMTNL1	2	Muscle	1
SPANXA1	2	Testis	1
SPATA22	2	Testis	1
SPDYA	2	Testis	1
SVOP	2	CNS	1
SYCE1	2	Testis	1
TCTE1	2	Testis	1
TDRD10	2	Testis	1
TDRG1	2	Testis	1
THSD3	2	Placenta	1
TKTL2	2	Testis	1
TMEM29	2	Placenta	1
TMEM90A	2	CNS	1
TPD52L3	2	Testis	1
TPPP2	2	Testis	1
TRGC2	2	Prostate	1
TRGV9	2	Prostate	1
TSPAN16	2	Testis	1
TSPAN33	2	Kidney	1
TSSK3	2	Testis	1
TUBA3C	2	Testis	1
WFDC3	2	Testis	1
XAGE2	2	Placenta	1
ZDHHC22	2	CNS	1
ZFAT	2	Placenta	1
ZNF275	2	Adrenal	1
ZNF689	2	Testis	1
ZNF829	2	Testis	1
ZSWIM2	2	Testis	1
A2LD1	1	Kidney	1
ABRA	1	SmallIntestine	1
ACF	1	Liver	1
ACTL9	1	Testis	1
AF5Q31	1	Testis	1
AGC1	1	Trachea	1
AHSP	1	BoneMarrow	1
AKIP	1	Testis	1
AKR1CL1	1	Liver	1
ALDRL6	1	Kidney	1
ALPPL2///ALPP	1	Placenta	1
ALS2CR7	1	Testis	1
ANGPTL5	1	Ovary	1
ANKRD30BL	1	Testis	1
ANKRD30BP2	1	Testis	1
ANKRD60	1	Pancreas	1
ANO3	1	CNS	1
APG9L1	1	Skin	1
APOC4///APOC2	1	Liver	1
ARHGAP36	1	CNS	1
ARPM2	1	Testis	1
ASAH3	1	Skin	1
ASB18	1	SalivaryGland	1
BF	1	Liver	1
BGR	1	Testis	1
BHLHE22	1	Cerebellum	1
BIRC8	1	Testis	1
Bit1	1	Liver	1
BOD1P	1	Testis	1
BZRP	1	Pancreas	1
C10orf112	1	SmallIntestine	1
C10orf120	1	Testis	1
C10orf130	1	Testis	1
C10orf94	1	Testis	1
C11orf20	1	Testis	1
C11orf38	1	Epididymis	1
C11orf47	1	MeniscusJoint	1
C11orf64	1	Testis	1
C11orf65	1	Testis	1
C12orf25	1	Testis	1
C13orf37	1	CNS	1
C13orf38///SOHLH2	1	Testis	1
C13orf39	1	Muscle	1
C14orf20	1	Testis	1
C14orf35	1	Testis	1
C14orf53	1	Testis	1
C14orf54	1	Testis	1
C14orf65	1	Cerebellum	1
C14orf8	1	Testis	1
C14orf85	1	leukocyte	1
C15orf60	1	Testis	1
C16orf11	1	Cerebellum	1
C16orf14	1	SalivaryGland	1
C16orf65	1	Testis	1
C17orf105	1	Testis	1
C17orf35	1	Muscle	1
C17orf99	1	BoneMarrow	1
C18orf26	1	Tonsil	1
C18orf51	1	CNS	1
C18orf9	1	Testis	1
C19orf4	1	CNS	1
C19orf69	1	Kidney	1
C19orf75	1	Testis	1
C19orf77	1	Kidney	1
C1orf125	1	Testis	1
C1orf145	1	CNS	1
C1orf167	1	Pancreas	1
C1orf223	1	Testis	1
C1orf90	1	Adrenal	1
C20orf142	1	Heart	1
C20orf179	1	Testis	1
C20orf185	1	Muscle	1
C20orf38	1	Placenta	1
C20orf56	1	Liver	1
C20orf65	1	Testis	1
C21orf100	1	Prostate	1
C21orf13	1	Testis	1
C21orf99	1	Testis	1
C22:CTA-250D10.9	1	Cerebellum	1
C22orf1	1	Pancreas	1
C22orf41	1	Testis	1
C2GNT3	1	Muscle	1
C2orf10	1	CNS	1
C2orf77	1	Testis	1
C2orf80	1	CNS	1
C2orf81	1	Testis	1
C2orf82	1	SpinalCord	1
C2orf84///LOC375190	1	Testis	1
C2orf85	1	CNS	1
C3orf30	1	Testis	1
C3orf48	1	Testis	1
C3P1	1	Liver	1
C4.4A	1	Tonsil	1
C4orf52	1	Muscle	1
C5orf26	1	Ovary	1
C5orf58	1	Testis	1
C6orf189	1	Placenta	1
C6orf213	1	CNS	1
C6orf225	1	Testis	1
C6orf49	1	Spleen	1
C6orf68	1	Pancreas	1
C6orf71	1	Thyroid	1
C6orf78	1	Placenta	1
C7orf45	1	Testis	1
C7orf61	1	Testis	1
C7orf62	1	Testis	1
C8orf16	1	Bile	1
C9orf109	1	Testis	1
C9orf138	1	Testis	1
C9orf144///C9orf144B	1	Testis	1
C9orf165	1	CNS	1
C9orf166	1	CNS	1
C9orf36	1	Testis	1
C9orf67	1	Muscle	1
Cab45	1	Placenta	1
CACH-1	1	Liver	1
CAPN14	1	Esophagus	1
CATSPERG	1	Testis	1
CBLN3	1	Cerebellum	1
CCDC155	1	Testis	1
CCDC158	1	Testis	1
CCDC38	1	Testis	1
CCDC79	1	Testis	1
CCDC83	1	Testis	1
CD8B1	1	Thymus	1
CDKN2BAS	1	Placenta	1
CEP170L///CEP170	1	Testis	1
CESK1	1	Testis	1
CFHL3	1	Liver	1
CFHL4	1	Liver	1
CFHL5	1	Liver	1
CFHR3	1	Liver	1
CGI-116	1	Testis	1
CGI-119	1	Testis	1
CGI-69	1	Blood	1
CGI-94	1	Muscle	1
CHPPR	1	Testis	1
CHX10	1	Retina	1
CIAS1	1	Bonemarrow	1
CKLFSF1	1	Testis	1
CKLFSF2	1	Testis	1
CML2	1	Kidney	1
CMTM1	1	Testis	1
CNPY1	1	Cerebellum	1
COLM	1	Placenta	1
CPLX4	1	Retina	1
CPSF5	1	Testis	1
CROC4	1	SpinalCord	1
CSTT	1	Testis	1
CT62	1	Testis	1
CTAG1A	1	Testis	1
CTAG1A///CTAG1B	1	Testis	1
CTCFL	1	Testis	1
CTL2	1	Placenta	1
CXorf17	1	Pancreas	1
CXorf40	1	Ovary	1
CXorf51	1	Testis	1
CXorf61	1	Testis	1
CXorf67	1	Testis	1
CYB5-M	1	Adrenal	1
DCAF12	1	BoneMarrow	1
DCAF4L1	1	Testis	1
DC-UbP	1	Testis	1
DDX19	1	Testis	1
DEFA1B///DEFA3///DEFA1	1	BoneMarrow	1
DEFA3	1	Blood	1
DEFB104	1	SalivaryGland	1
DESC1	1	Tonsil	1
DGCR10	1	Cerebellum	1
DHDPSL	1	Kidney	1
DHRS4L2///DHRS4	1	Kidney	1
dJ39G22.2	1	Testis	1
DKFZp434B1231	1	Muscle	1
DKFZP434B2016	1	leukocyte	1
DKFZp434G179	1	Trachea	1
DKFZp434H2215	1	Testis	1
DKFZp434I1020	1	Pancreas	1
DKFZP434J0113	1	Testis	1
DKFZP434K1172	1	Testis	1
DKFZp434K1815	1	Testis	1
DKFZp434K191	1	Testis	1
DKFZP434L1717	1	Testis	1
DKFZp434N035	1	Testis	1
DKFZP434O047	1	SpinalCord	1
DKFZp547D2210	1	SalivaryGland	1
DKFZP564J0123	1	Testis	1
DKFZp667M2411	1	Testis	1
DKFZp686H1423	1	Testis	1
DKFZp761O0113	1	Testis	1
DKFZp761P1121	1	SalivaryGland	1
Dlc2	1	Testis	1
DMRTC1B///DMRTC1	1	CNS	1
DNAJC25	1	Liver	1
DRPLA	1	Pancreas	1
DSCR2	1	Testis	1
DSPG3	1	Placenta	1
DUSP15///C20orf57	1	Testis	1
DYDC1	1	Testis	1
E2IG2	1	Adrenal	1
EIF3S9	1	Testis	1
ELA2A	1	Pancreas	1
ELANE	1	BoneMarrow	1
ERK8	1	Pancreas	1
ERVWE1	1	Placenta	1
ESRP2	1	Thymus	1
ESX1L	1	Testis	1
EXD1	1	Testis	1
FADS6	1	SalivaryGland	1
FAM13AOS	1	Placenta	1
FAM148A	1	Endometrium	1
FAM151A	1	Kidney	1
FAM156B///FAM156A	1	Placenta	1
FAM163A	1	Testis	1
FAM164C	1	Testis	1
FAM170A	1	Testis	1
FAM175B	1	Muscle	1
FAM186B	1	Testis	1
FAM187B	1	Testis	1
FAM26A	1	Placenta	1
FAM44A	1	leukocyte	1
FAM44C	1	Testis	1
FAM65C	1	Colon	1
FAM71B	1	Testis	1
FAM71C	1	Testis	1
FAM71E1	1	Testis	1
FAM71E2	1	Testis	1
FAM95B1///LOC100132340///LOC644587///LOC90499	1	Testis	1
FCGR3A	1	SpinalCord	1
FFAR3	1	Heart	1
FITM1	1	Muscle	1
FKBP1C	1	Pancreas	1
FLJ10300	1	Testis	1
FLJ10307	1	Heart	1
FLJ10504	1	Testis	1
FLJ10597	1	Pancreas	1
FLJ10647	1	Placenta	1
FLJ10700	1	Testis	1
FLJ10786	1	Testis	1
FLJ10815	1	Testis	1
FLJ10826	1	Muscle	1
FLJ10925	1	Blood	1
FLJ10945	1	SalivaryGland	1
FLJ10970	1	Lung	1
FLJ11004	1	Testis	1
FLJ11305	1	Testis	1
FLJ11331	1	Blood	1
FLJ11749	1	Muscle	1
FLJ11806	1	Testis	1
FLJ12270	1	Blood	1
FLJ12666	1	Testis	1
FLJ12671	1	Testis	1
FLJ12949	1	Thymus	1
FLJ12993	1	Epididymis	1
FLJ13639	1	Pancreas	1
FLJ13798	1	Liver	1
FLJ13840	1	Testis	1
FLJ13909	1	Muscle	1
FLJ14904	1	Testis	1
FLJ16237	1	Liver	1
FLJ16517	1	Placenta	1
FLJ16641	1	Testis	1
FLJ20257	1	Testis	1
FLJ20449	1	Testis	1
FLJ20519	1	Bonemarrow	1
FLJ20533	1	Muscle	1
FLJ20558	1	Testis	1
FLJ20581	1	Liver	1
FLJ21128	1	Testis	1
FLJ21767	1	Muscle	1
FLJ21839	1	Testis	1
FLJ22318	1	SalivaryGland	1
FLJ22671	1	Tonsil	1
FLJ22675	1	SmallIntestine	1
FLJ22800	1	SmallIntestine	1
FLJ23049	1	Testis	1
FLJ23074	1	Testis	1
FLJ23263	1	Testis	1
FLJ23447	1	Placenta	1
FLJ23588	1	Testis	1
FLJ23657	1	Placenta	1
FLJ25056	1	SmallIntestine	1
FLJ25076	1	CNS	1
FLJ25084	1	Skin	1
FLJ25323	1	Testis	1
FLJ25333	1	Testis	1
FLJ25371	1	Testis	1
FLJ25410	1	Testis	1
FLJ25414	1	Testis	1
FLJ25421	1	Testis	1
FLJ25449	1	Testis	1
FLJ25660	1	Testis	1
FLJ25680	1	Testis	1
FLJ25692	1	Testis	1
FLJ25694	1	Testis	1
FLJ25758	1	Testis	1
FLJ26056	1	Testis	1
FLJ30594	1	CNS	1
FLJ30668	1	SpinalCord	1
FLJ30707	1	Liver	1
FLJ31153	1	Testis	1
FLJ31166	1	Kidney	1
FLJ31606	1	Testis	1
FLJ32110	1	SalivaryGland	1
FLJ32214	1	Placenta	1
FLJ32312	1	Liver	1
FLJ32416	1	Muscle	1
FLJ32675	1	Testis	1
FLJ32734	1	Testis	1
FLJ32771	1	Testis	1
FLJ32796	1	Testis	1
FLJ32800	1	Testis	1
FLJ32825	1	Testis	1
FLJ32830	1	Testis	1
FLJ32859	1	Testis	1
FLJ32871	1	Testis	1
FLJ32949	1	Testis	1
FLJ32978	1	Thyroid	1
FLJ33708	1	CNS	1
FLJ33814	1	Testis	1
FLJ34960	1	Muscle	1
FLJ35728	1	Testis	1
FLJ35801	1	Testis	1
FLJ35808	1	Testis	1
FLJ35821	1	Testis	1
FLJ35834	1	Testis	1
FLJ35843	1	Testis	1
FLJ35867	1	Testis	1
FLJ35880	1	Lung	1
FLJ35894	1	Testis	1
FLJ35934	1	Testis	1
FLJ35976	1	Liver	1
FLJ36032	1	CNS	1
FLJ36046	1	Testis	1
FLJ36198	1	Testis	1
FLJ36888	1	Muscle	1
FLJ37131	1	Blood	1
FLJ37266	1	CNS	1
FLJ37964	1	Skin	1
FLJ38159	1	Testis	1
FLJ38335	1	Placenta	1
FLJ38348	1	Liver	1
FLJ38663	1	Thymus	1
FLJ38822	1	Liver	1
FLJ38964	1	Bonemarrow	1
FLJ39369	1	Blood	1
FLJ39502	1	Heart	1
FLJ39575	1	Muscle	1
FLJ39576	1	Muscle	1
FLJ39647	1	SmallIntestine	1
FLJ40089	1	Testis	1
FLJ40137	1	Testis	1
FLJ40194	1	Testis	1
FLJ40235	1	Testis	1
FLJ40249	1	Testis	1
FLJ40457	1	Testis	1
FLJ40504	1	Testis	1
FLJ41131	1	Pancreas	1
FLJ41603	1	VasDeferens	1
FLJ42117	1	Testis	1
FLJ42461	1	Muscle	1
FLJ42528	1	Placenta	1
FLJ42953	1	Blood	1
FLJ44048	1	Testis	1
FLJ44060	1	Testis	1
FLJ44299	1	Trachea	1
FLJ44379	1	FallopianTube	1
FLJ44691	1	Retina	1
FLJ44968	1	CNS	1
FLJ45235	1	Testis	1
FLJ45686	1	Blood	1
FLJ45803	1	MeniscusJoint	1
FLJ46299	1	Muscle	1
FLJ46358	1	Testis	1
FLJ90166	1	SalivaryGland	1
FLJ90575	1	Testis	1
FLJ90709	1	Testis	1
FREB	1	Spleen	1
FRMPD2L2	1	CNS	1
FTMT	1	Testis	1
G10	1	Testis	1
G1P3	1	Placenta	1
G22P1	1	Testis	1
GAGE12D///GAGE12F///GAGE2A///GAGE12H///GAGE12E///GAGE12B///GAGE12C///GAGE12G///GAGE2B///GAGE2E///GAGE12I///GAGE7///GAGE6///GAGE5///GAGE4///GAGE2C	1	Testis	1
GAGE12D///GAGE8///GAGE12F///GAGE2A///GAGE12H///GAGE12E///GAGE12B///GAGE12C///GAGE2D///GAGE12J///GAGE12G///GAGE2B///GAGE2E///GAGE12I///GAGE7///GAGE6///GAGE5///GAGE4///GAGE2C///GAGE1	1	Testis	1
GAGE12F///GAGE2A///GAGE12G///GAGE2B///GAGE2E///GAGE12I///GAGE7///GAGE4///GAGE2C	1	Testis	1
GAGE12F///GAGE2A///GAGE12J///GAGE12G///GAGE2B///GAGE2E///GAGE12I///GAGE7///GAGE6///GAGE5///GAGE4///GAGE2C///GAGE1	1	Testis	1
GAGE8	1	Testis	1
GAGE8///GAGE12F///GAGE2A///GAGE2D///GAGE12J///GAGE12G///GAGE2B///GAGE2E///GAGE12I///GAGE7///GAGE6///GAGE5///GAGE4///GAGE3///GAGE2C///GAGE1	1	Testis	1
GALGT2	1	Colon	1
GAPDHP32	1	Placenta	1
GAPDS	1	Testis	1
GCL	1	Testis	1
GGCT	1	Vulva	1
GGTLC2	1	CNS	1
GLE1L	1	Testis	1
GMCL1L///GMCL1	1	Testis	1
GOLGA6L2	1	Testis	1
GPR141	1	Blood	1
GPR24	1	Placenta	1
GPR43	1	Bonemarrow	1
GPR51	1	CNS	1
GPR7	1	Pancreas	1
GPR74	1	Placenta	1
GSH-2	1	Blood	1
Gup1	1	Heart	1
GYPE///GYPB	1	BoneMarrow	1
H2AFB1///H2AFB2///H2AFB3	1	Testis	1
HAN11	1	Testis	1
HAPIP	1	CNS	1
HAT	1	Tonsil	1
HBP21	1	Liver	1
hCG_1806964	1	Vessel	1
hCG_1815504	1	ArticularSurfaceofBone	1
hCG_1818231	1	Heart	1
hCG_25653	1	Breast	1
HCG3	1	Testis	1
HDAC7A	1	Thymus	1
HGNT-IV-H	1	Thyroid	1
HH114	1	Heart	1
HIST1H2AA	1	Testis	1
HLC-8	1	Testis	1
HNRNPG-T	1	Testis	1
HRLP5	1	Testis	1
HSA251708	1	SalivaryGland	1
HSA272196	1	Testis	1
HSFY1	1	Testis	1
HSFY2	1	Testis	1
HSFY2///HSFY1	1	Testis	1
HUMMLC2B	1	Muscle	1
HUMPPA	1	Skin	1
IFI27L1	1	Testis	1
IFIT1L	1	Blood	1
IGLV9-49	1	Vessel	1
IMP-3	1	Placenta	1
INO80C	1	Testis	1
IQCF5	1	Testis	1
IQCF6	1	Testis	1
IQUB	1	Testis	1
IREM2	1	Bonemarrow	1
IRTA1	1	Tonsil	1
ISM2	1	Placenta	1
ITLN2	1	SmallIntestine	1
IYD	1	Thyroid	1
IZUMO1	1	Testis	1
K6IRS2	1	Skin	1
KBTBD12	1	Muscle	1
KDM1A	1	Testis	1
KDM4D	1	Testis	1
KDM5B	1	Testis	1
KIAA0252	1	Testis	1
KIAA0376	1	Testis	1
KIAA0555	1	CNS	1
KIAA0773	1	Placenta	1
KIAA0804	1	Pancreas	1
KIAA1185	1	Muscle	1
KIAA1193	1	Pancreas	1
KIAA1210	1	Testis	1
KIAA1271	1	Muscle	1
KIAA1443	1	Testis	1
KLHDC6	1	Muscle	1
KLRC1	1	Bonemarrow	1
KNSL7	1	Blood	1
KNTC2	1	Blood	1
KRT25B	1	Skin	1
KRT25C	1	Skin	1
KRT25D	1	Skin	1
KRT2A	1	Skin	1
KRT6L	1	Skin	1
KRTAP12-3	1	Pancreas	1
KRTAP12-4	1	Pancreas	1
KRTAP15-1	1	Pancreas	1
KRTAP19-7	1	Pancreas	1
KRTAP4-10	1	Skin	1
KRTAP4-14	1	Skin	1
KRTHB3	1	Pancreas	1
KRTHB5	1	Skin	1
KRTHB6	1	Placenta	1
LASS1///GDF1	1	SpinalCord	1
LCE1D	1	Skin	1
LCE2A	1	Skin	1
LCE3A	1	Skin	1
LCE3C	1	Skin	1
LCE4A	1	Skin	1
LCE5A	1	Skin	1
LEAP2	1	Liver	1
LGR8	1	Muscle	1
LOC100127971///FLJ33996	1	CNS	1
LOC100128071	1	Testis	1
LOC100128239	1	Cerebellum	1
LOC100128988	1	Placenta	1
LOC100128993	1	Testis	1
LOC100129410	1	SalivaryGland	1
LOC100129827	1	Testis	1
LOC100130232	1	Liver	1
LOC100130725///PAGE2B///PAGE2	1	Testis	1
LOC100130967///C6orf99	1	Testis	1
LOC100131117	1	Testis	1
LOC100131138	1	SmallIntestine	1
LOC100131613///AHSG	1	Liver	1
LOC100131683	1	Muscle	1
LOC100131721	1	Testis	1
LOC100132244	1	SalivaryGland	1
LOC100132304///LOC100129407	1	Testis	1
LOC100133153	1	Testis	1
LOC100133811///LOC100133661///ECRP///ZNF749///RNASE2///HLA-DRB5///HLA-DRB4///HLA-DRB3///HLA-DRB2///HLA-DRB1	1	BoneMarrow	1
LOC100133898	1	CNS	1
LOC100134259	1	Placenta	1
LOC100134317///LOC284412	1	Testis	1
LOC100169752	1	Testis	1
LOC100286922	1	Testis	1
LOC100286979///ANAPC1	1	Muscle	1
LOC100287037	1	Testis	1
LOC100287482	1	Testis	1
LOC100287689	1	Cerebellum	1
LOC100288507	1	Cerebellum	1
LOC100288745	1	Cerebellum	1
LOC100288781	1	Placenta	1
LOC100289187	1	Testis	1
LOC100290070///KCNJ18///KCNJ12	1	Cerebellum	1
LOC100290278	1	Testis	1
LOC100329135	1	Testis	1
LOC100498859	1	Heart	1
LOC100499194	1	Testis	1
LOC100507284	1	Testis	1
LOC112714	1	Testis	1
LOC115509	1	Testis	1
LOC120379	1	Testis	1
LOC122258	1	Testis	1
LOC124773	1	Testis	1
LOC126075	1	SalivaryGland	1
LOC127540	1	Testis	1
LOC128153	1	Testis	1
LOC129881	1	Testis	1
LOC132671	1	Testis	1
LOC136263	1	Testis	1
LOC138255	1	Trachea	1
LOC138948	1	Epididymis	1
LOC143241	1	Testis	1
LOC143381	1	CNS	1
LOC145758	1	leukocyte	1
LOC145786	1	Thyroid	1
LOC146325	1	SalivaryGland	1
LOC146562	1	Testis	1
LOC146845	1	Trachea	1
LOC147111	1	Placenta	1
LOC147808	1	Muscle	1
LOC149692	1	Placenta	1
LOC149830	1	SalivaryGland	1
LOC150159	1	Testis	1
LOC151835	1	SalivaryGland	1
LOC152015	1	Testis	1
LOC152578	1	Pancreas	1
LOC157740	1	Testis	1
LOC158301	1	CNS	1
LOC161247	1	Muscle	1
LOC164153	1	Testis	1
LOC169355	1	Placenta	1
LOC198437	1	Testis	1
LOC199725	1	Placenta	1
LOC201243	1	Testis	1
LOC220074	1	Testis	1
LOC253842	1	Testis	1
LOC255177	1	Testis	1
LOC255275	1	Muscle	1
LOC255313	1	Testis	1
LOC255411	1	Testis	1
LOC255783	1	Adrenal	1
LOC259308	1	Testis	1
LOC26172	1	Testis	1
LOC283677	1	Testis	1
LOC283932	1	Muscle	1
LOC284033	1	CNS	1
LOC284067	1	Testis	1
LOC284120	1	Bile	1
LOC284123	1	Testis	1
LOC284214	1	CNS	1
LOC284219	1	Cerebellum	1
LOC284412	1	Testis	1
LOC284422	1	SmallIntestine	1
LOC284551	1	Thymus	1
LOC284578	1	Kidney	1
LOC284680	1	Testis	1
LOC285192	1	Pancreas	1
LOC286002	1	Thyroid	1
LOC286167	1	Heart	1
LOC29034	1	Liver	1
LOC317671	1	Blood	1
LOC338651	1	Cerebellum	1
LOC339168	1	Testis	1
LOC339448	1	Pancreas	1
LOC339456	1	Placenta	1
LOC339457	1	Muscle	1
LOC339529	1	Trachea	1
LOC339745	1	Bonemarrow	1
LOC339768	1	Pancreas	1
LOC339789	1	SalivaryGland	1
LOC339834	1	Testis	1
LOC340069	1	Testis	1
LOC343702	1	Pancreas	1
LOC349136	1	Pancreas	1
LOC374973	1	Testis	1
LOC375108	1	Thyroid	1
LOC387601	1	Liver	1
LOC388135	1	CNS	1
LOC388494	1	CNS	1
LOC388503	1	Liver	1
LOC388942	1	Testis	1
LOC389073	1	CNS	1
LOC389124	1	Testis	1
LOC389257	1	Heart	1
LOC389429	1	Trachea	1
LOC389458///RBAK	1	Testis	1
LOC389852	1	Testis	1
LOC389857	1	CNS	1
LOC401351	1	Testis	1
LOC401565	1	Testis	1
LOC440268	1	Testis	1
LOC440292	1	MeniscusJoint	1
LOC440956	1	Testis	1
LOC441178	1	Esophagus	1
LOC441383	1	Trachea	1
LOC441899///MAN1A2	1	Placenta	1
LOC442240	1	Bile	1
LOC493861	1	Testis	1
LOC51136	1	Testis	1
LOC51321	1	Testis	1
LOC541473	1	Testis	1
LOC554235	1	Liver	1
LOC56931	1	Testis	1
LOC57400	1	Trachea	1
LOC642346	1	Pancreas	1
LOC643542	1	Bile	1
LOC644186	1	Testis	1
LOC645027	1	SalivaryGland	1
LOC645529///ACR	1	Testis	1
LOC646470	1	leukocyte	1
LOC647515	1	Trachea	1
LOC65122	1	Muscle	1
LOC727924	1	Testis	1
LOC728210	1	Testis	1
LOC728210///LOC727978	1	Testis	1
LOC728245	1	Vessel	1
LOC728262	1	MeniscusJoint	1
LOC728392///NLRP1	1	CNS	1
LOC728412///TSPY4///TSPY3///TSPY1	1	Testis	1
LOC728510	1	SalivaryGland	1
LOC728665	1	Bile	1
LOC728978	1	Heart	1
LOC729461///LOC284861	1	Testis	1
LOC729770	1	Trachea	1
LOC730112	1	Adrenal	1
LOC730125	1	CNS	1
LOC730259	1	Esophagus	1
LOC732096	1	Adrenal	1
LOC732275	1	Testis	1
LOC90520	1	Testis	1
LOC90693	1	Testis	1
LOC93081	1	Testis	1
LONP	1	Liver	1
LRRTM3	1	CNS	1
LST-3TM12///SLCO1B3///SLCO1B1	1	Liver	1
LYZL2///LYZL1	1	Testis	1
M11S1	1	Testis	1
MAGEA2B	1	Testis	1
MAGEA2B///MAGEA2	1	Testis	1
MAGEA2B///MAGEA6///MAGEA3///MAGEA2	1	Testis	1
MAK3	1	Muscle	1
MAP3K7IP3	1	Placenta	1
MATP	1	Retina	1
MCSP	1	Testis	1
MDS025	1	Testis	1
MEA	1	Testis	1
MELL1	1	Testis	1
MFSD6L	1	Testis	1
MGC10471	1	SalivaryGland	1
MGC10981	1	Tongue	1
MGC10986	1	Bonemarrow	1
MGC11335	1	Blood	1
MGC1203	1	Muscle	1
MGC13017	1	Muscle	1
MGC13034	1	Kidney	1
MGC14801	1	Testis	1
MGC15631	1	SalivaryGland	1
MGC15716	1	Pancreas	1
MGC15882	1	Testis	1
MGC16635	1	SalivaryGland	1
MGC20470	1	Testis	1
MGC20806	1	Skin	1
MGC21830	1	Muscle	1
MGC22773	1	Testis	1
MGC23985	1	SalivaryGland	1
MGC24132	1	Testis	1
MGC2494	1	Testis	1
MGC2650	1	Pancreas	1
MGC26610	1	Trachea	1
MGC26690	1	CNS	1
MGC26816	1	Testis	1
MGC26856	1	Testis	1
MGC26988	1	Testis	1
MGC27016	1	Testis	1
MGC2744	1	Heart	1
MGC29463	1	Testis	1
MGC29898	1	Testis	1
MGC33367	1	Testis	1
MGC33370	1	Testis	1
MGC33486	1	Heart	1
MGC33530	1	CNS	1
MGC33600	1	Testis	1
MGC33648	1	Testis	1
MGC33948	1	Testis	1
MGC33951	1	Testis	1
MGC33962	1	CNS	1
MGC34728	1	Testis	1
MGC34732	1	Testis	1
MGC34799	1	Testis	1
MGC34805	1	Testis	1
MGC34837	1	Testis	1
MGC35033	1	Testis	1
MGC35118	1	Testis	1
MGC35130	1	Testis	1
MGC35154	1	Testis	1
MGC35206	1	Testis	1
MGC35212	1	Testis	1
MGC39497	1	Testis	1
MGC39520	1	Testis	1
MGC39606	1	CNS	1
MGC39662	1	Testis	1
MGC39681	1	Testis	1
MGC40107	1	SalivaryGland	1
MGC40178	1	Testis	1
MGC40179	1	Testis	1
MGC4170	1	Pancreas	1
MGC42493	1	SalivaryGland	1
MGC42718	1	Testis	1
MGC4549	1	Testis	1
MGC45562	1	CNS	1
MGC45806	1	Thymus	1
MGC50721	1	Testis	1
MGC5356	1	Testis	1
MGC57359	1	Testis	1
MGC59937	1	Tonsil	1
MGC8407	1	CNS	1
MGC88118	1	Testis	1
MIRN155	1	Tonsil	1
MIST	1	Kidney	1
MLLT7	1	Placenta	1
MMPL1	1	Liver	1
MOB2	1	Vessel	1
MOPT	1	Testis	1
MORC	1	Testis	1
MPN	1	Tonsil	1
MRGPRE	1	CNS	1
MS4A14	1	Testis	1
MSCP	1	Blood	1
MSL2	1	Thymus	1
MTCBP-1	1	Liver	1
MTVR1	1	Muscle	1
MUC19	1	SalivaryGland	1
MYH7///MYH6	1	Muscle	1
MYO18A	1	Muscle	1
NAA50	1	SmallIntestine	1
NAG6	1	Testis	1
NAP5	1	Lung	1
NAT8B///NAT8	1	Kidney	1
NCRNA00257	1	Testis	1
NDUFAF3	1	Testis	1
NHLRC1	1	Pancreas	1
NPL4	1	Muscle	1
NURIT	1	Testis	1
NUT	1	Testis	1
NYD-SP14	1	Testis	1
NYD-SP17	1	Testis	1
NYD-SP18	1	Testis	1
NYD-SP20	1	Testis	1
NYD-SP21	1	Testis	1
NYD-SP25	1	Testis	1
NYD-SP26	1	Testis	1
OCSP	1	Retina	1
ODAG	1	SalivaryGland	1
OPN1LW	1	Retina	1
OR10X1	1	Blood	1
OR11L1	1	Uterus	1
OR13H1	1	Pancreas	1
OR2T10	1	Kidney	1
OR52I2	1	Pancreas	1
OR52R1	1	Pancreas	1
OR5A1	1	Muscle	1
OR5C1	1	SalivaryGland	1
OR6F1	1	Testis	1
OR6N1	1	Pancreas	1
ORM2///ORM1	1	Liver	1
OSTbeta	1	SmallIntestine	1
OTOA	1	Pancreas	1
OVOS2	1	Testis	1
p44S10	1	Testis	1
P76	1	Bile	1
PAF53	1	Heart	1
PAGE2B	1	BoneStructure	1
PAGE-5	1	Testis	1
PAP2D	1	CNS	1
PCANAP6	1	Prostate	1
PCDHA4	1	CNS	1
PCNT2	1	Muscle	1
PDIP	1	Pancreas	1
PDZD9	1	Testis	1
PDZK10	1	CNS	1
PEPP-2	1	Testis	1
PFC	1	Bonemarrow	1
PGA4///PGA3///PGA5	1	Stomach	1
PLAC1L	1	Testis	1
PLAC7	1	Placenta	1
PLBD1	1	BoneMarrow	1
PLD6	1	Testis	1
PLGLA///PLGLB1///PLGLB2	1	Liver	1
PLGLB1///PLGLB2	1	Liver	1
PLIN2	1	Heart	1
PMP22CD	1	Testis	1
PNAS-4	1	Testis	1
POM121L10P	1	Testis	1
POM121L10P///POM121L8P///POM121L9P	1	Testis	1
POM121L8P	1	Testis	1
POM121L8P///POM121L9P	1	Testis	1
POM121L9P	1	Testis	1
PP14571	1	Placenta	1
PRH2///PRH1///PRB4	1	SalivaryGland	1
PRKCABP	1	Pancreas	1
PRO1853	1	Testis	1
ProSAPiP2	1	Liver	1
PRR22	1	Testis	1
PRSS15	1	Adrenal	1
PRSS37	1	Testis	1
PRSS54	1	Testis	1
PSG10///PSG5	1	Placenta	1
PSG8	1	Placenta	1
PTCH	1	Liver	1
PTCSC	1	Thyroid	1
PTD012	1	Kidney	1
PTF1A	1	Pancreas	1
PTH1R	1	Kidney	1
PTK9L	1	Muscle	1
PTPNS1L2	1	Testis	1
PWWP1	1	Testis	1
PYC1	1	Placenta	1
RBMY1J///RBMY1E///RBMY1D///RBMY1B///RBMY1F///RBMY3AP///RBMY1A1	1	Testis	1
RBPSUHL	1	Pancreas	1
RCV1	1	Retina	1
RDS	1	Retina	1
RFP2	1	Testis	1
Rgr	1	Blood	1
RHD///RHCE	1	BoneMarrow	1
RHOXF1	1	Testis	1
RHOXF2B	1	Testis	1
RHOXF2B///RHOXF2	1	Testis	1
RIMBP3	1	Testis	1
RIMBP3B///RIMBP3C///RIMBP3	1	Testis	1
RIPX	1	CNS	1
RKHD3	1	Testis	1
RNASE8	1	SalivaryGland	1
RODH-4	1	Liver	1
ROPN1B///ROPN1	1	Testis	1
RP11-11C5.2	1	CNS	1
RP11-151A6.2	1	Kidney	1
RP11-163M2.4	1	Testis	1
RP13-102H20.1	1	CNS	1
RP3-402G11.5	1	Liver	1
RP5-1103G7.6	1	Epididymis	1
RP6-166C19.11	1	Testis	1
RPF2	1	Muscle	1
RPIP8	1	CNS	1
RRP22	1	CNS	1
RSHL2	1	Testis	1
RSL24D1	1	Muscle	1
R-spondin	1	Uterus	1
S1PR5	1	CNS	1
SAC	1	Testis	1
SALF	1	Testis	1
SAMD4	1	Testis	1
SAMD7	1	Retina	1
SCAI///GOLGA1	1	Thymus	1
SCDR9	1	Liver	1
SCN2A2	1	CNS	1
SCRL	1	Testis	1
SDCCAG33	1	Ovary	1
SEPT7L	1	Testis	1
SERHL2///SERHL	1	Breast	1
SFTA1P	1	Lung	1
SFTPA1	1	Lung	1
SFTPA1B	1	Lung	1
SFTPA2///SFTPA1	1	Lung	1
SFTPG	1	Lung	1
Sharpin	1	Testis	1
SKD3	1	Testis	1
SLC17A9	1	Liver	1
SLC9A10	1	Testis	1
SLCO6A1	1	Testis	1
SLICK	1	Liver	1
SMC1L2	1	Testis	1
SNRNP27	1	SmallIntestine	1
SPANXA2	1	Testis	1
SPANXA2///SPANXC///SPANXA1	1	Testis	1
SPANXB2	1	Testis	1
SPANXB2///SPANXA2///SPANXB1///SPANXF1///SPANXC///SPANXA1	1	Testis	1
SPAS1	1	Testis	1
SPATA19	1	Testis	1
SPDY1	1	Testis	1
SPEM1	1	Testis	1
SPERT	1	Testis	1
SPESP1	1	Testis	1
SPESP1///NOX5	1	Testis	1
SPIN-2	1	Liver	1
SPINK5L3	1	Epididymis	1
SSB4	1	Testis	1
SSTK	1	Testis	1
SSTK-IP	1	Testis	1
SSX2B///SSX2	1	Testis	1
SSX6	1	Testis	1
SSX7	1	Testis	1
STARS	1	Muscle	1
STK22C	1	Testis	1
STK22D	1	Testis	1
STK23	1	Muscle	1
STN2	1	Ovary	1
STON1-GTF2A1L///STON1///GTF2A1L	1	Testis	1
SUHW2	1	Testis	1
SULT1C3	1	MammaryGland	1
SUMO2///SUMO3	1	Muscle	1
SUN3	1	Testis	1
SYNM	1	CNS	1
TACO1	1	CNS	1
TBPIP	1	Testis	1
tcag7.907	1	leukocyte	1
TCAM1	1	Testis	1
TCAM1P	1	Testis	1
TCEB3BP1	1	Testis	1
TCRIM	1	Pancreas	1
TDRD4	1	Testis	1
TEBP	1	Testis	1
TEKT5	1	Testis	1
Tenr	1	Testis	1
TEX19	1	Testis	1
THEMIS	1	Thymus	1
TJP4	1	SalivaryGland	1
TM4SF14	1	Placenta	1
TM4SF16	1	Testis	1
TMCO2	1	Testis	1
TMCO5A	1	Testis	1
TMCO5B	1	Testis	1
TMEM151B///SPATS1	1	Testis	1
TMEM213	1	Kidney	1
TMEM225	1	Testis	1
TMEM46	1	Thyroid	1
TMEM7	1	Liver	1
TMEM72	1	Kidney	1
TMPRSS12	1	Testis	1
TMPRSS9	1	Pancreas	1
TNFSF5IP1	1	Testis	1
TNT	1	Testis	1
TP53TG3B///TP53TG3	1	Testis	1
TPTE2	1	Testis	1
TRAR1	1	Pancreas	1
TRBV7-3	1	Thymus	1
TRDV2	1	Thymus	1
TRIAD3	1	Testis	1
TRIML1	1	Testis	1
TRY1	1	Testis	1
TSP-NY	1	Testis	1
TSPO2	1	BoneMarrow	1
TSRC1	1	Placenta	1
TSSK1B///TSSK1A	1	Testis	1
TSSK2	1	Testis	1
TTID	1	Muscle	1
TTTY8	1	Bile	1
TUBA2	1	Testis	1
TUBA3D///TUBA3C	1	Testis	1
TUBB2	1	Testis	1
TXNL6	1	Pancreas	1
TZFP	1	Testis	1
UBE2DNL	1	Testis	1
UBXD5	1	Epididymis	1
UBXN8	1	Ovary	1
UGT2B11	1	Liver	1
UNQ3045	1	SalivaryGland	1
UNQ467	1	Skin	1
UNQ541	1	Lung	1
UNQ846	1	Kidney	1
UNQ9391	1	Testis	1
UNQ9438	1	Testis	1
VMD2	1	Retina	1
VMP	1	CNS	1
VprBP	1	Testis	1
WDR10	1	Testis	1
WDR50	1	Testis	1
WDR88	1	Testis	1
WIPI-2	1	Testis	1
WIT-1	1	Ovary	1
XAGE1	1	Testis	1
XAGE1B///XAGE1A///XAGE1E///XAGE1C///XAGE1D	1	Testis	1
XAGE2B///XAGE2	1	Placenta	1
XAGE5	1	Pancreas	1
YJEFN3	1	CNS	1
ZD52F10	1	Skin	1
ZNF183L1	1	Testis	1
ZNF206	1	Heart	1
ZNF31	1	Tonsil	1
ZNF312	1	CNS	1
ZNF393	1	Testis	1
ZNF406	1	Placenta	1
ZNF663	1	Cerebellum	1
ZNF808	1	Cerebellum	1
ZNF9	1	Muscle	1
ZZANK1	1	Muscle	1
CPB2	4	Liver	0.9375	Lung	0.0625
CYP11B1	4	Adrenal	0.9375	LymphNode	0.0625
KCNJ1	4	Kidney	0.9375	Pancreas	0.0625
KLK3	4	Prostate	0.9375	Urethra	0.0625
SYT1	4	CNS	0.9375	Cerebellum	0.0625
SLC26A7	3	Thyroid	0.916667	Kidney	0.0833333
TKTL1	3	Testis	0.916667	Heart	0.0833333
ACAA1	4	Liver	0.875	Kidney	0.125
ACTN3	4	Muscle	0.875	SmallIntestine	0.125
AFM	4	Liver	0.875	Kidney	0.125
AKAP3	4	Testis	0.875	Heart	0.125
ALPP	4	Placenta	0.875	Lung	0.125
ANXA13	4	SmallIntestine	0.875	Bile	0.125
APCS	4	Liver	0.875	Pancreas	0.125
APOA4	4	SmallIntestine	0.875	Liver	0.125
ASGR2	4	Liver	0.875	Bonemarrow	0.125
BSN	4	CNS	0.875	Cerebellum	0.125
C4BPA	4	Liver	0.875	Lung	0.125
C4BPB	4	Liver	0.875	Ovary	0.125
CA11	4	CNS	0.875	Cerebellum	0.125
CNTN2	4	CNS	0.875	SpinalCord	0.125
CRH	4	Placenta	0.875	CNS	0.125
CSHL1	4	Placenta	0.875	CNS	0.125
CYP11B2	4	Adrenal	0.875	Placenta	0.125
CYP21A2	4	Adrenal	0.875	Liver	0.125
CYTL1	4	Trachea	0.875	Bronchus	0.125
DEFA6	4	SmallIntestine	0.875	Stomach	0.125
DSC1	4	Skin	0.875	Vulva	0.125
ERO1LB	4	Pancreas	0.875	Bile	0.125
FLG	4	Skin	0.875	Vulva	0.125
HOXB13	4	Prostate	0.875	Colon	0.125
HPCA	4	CNS	0.875	Muscle	0.125
HPCAL4	4	CNS	0.875	Cerebellum	0.125
HRG	4	Liver	0.875	Kidney	0.125
IAPP	4	Pancreas	0.875	SmallIntestine	0.125
LBP	4	Liver	0.875	Heart	0.125
LECT2	4	Liver	0.875	Testis	0.125
LOC55908	4	Liver	0.875	Vessel	0.125
LOR	4	Skin	0.875	Vulva	0.125
MS4A5	4	Testis	0.875	Bile	0.125
MYBPC2	4	Muscle	0.875	SmallIntestine	0.125
MYH1	4	Muscle	0.875	Thyroid	0.125
MYL3	4	Heart	0.875	Muscle	0.125
NAT8	4	Kidney	0.875	Liver	0.125
NKX2-5	4	Heart	0.875	Spleen	0.125
OLIG2	4	CNS	0.875	SpinalCord	0.125
ORM1	4	Liver	0.875	BoneMarrow	0.125
PAPPA	4	Placenta	0.875	Pancreas	0.125
PGF	4	Placenta	0.875	Thyroid	0.125
PIPOX	4	Liver	0.875	Kidney	0.125
PRG2	4	Placenta	0.875	BoneMarrow	0.125
SLC17A3	4	Kidney	0.875	Liver	0.125
SPINLW1	4	Testis	0.875	Epididymis	0.125
TAT	4	Liver	0.875	MammaryGland	0.125
TNNC2	4	Muscle	0.875	SmallIntestine	0.125
TNNI2	4	Muscle	0.875	SmallIntestine	0.125
TSHR	4	Thyroid	0.875	Thymus	0.125
UGT2B15	4	Liver	0.875	Bile	0.125
UMOD	4	Kidney	0.875	SalivaryGland	0.125
XPNPEP2	4	Kidney	0.875	SmallIntestine	0.125
ZPBP	4	Testis	0.875	Retina	0.125
LOC151300	2	Testis	0.875	SalivaryGland	0.125
LOC643201	2	Testis	0.875	Ovary	0.125
LOC731789	2	Testis	0.875	Thymus	0.125
TSSK6	2	Testis	0.875	SalivaryGland	0.125
APOA2	4	Liver	0.85
ACPP	4	Prostate	0.833333
CASP9	4	Adrenal	0.833333
GEMIN4	4	Testis	0.833333
LEF1	4	Thymus	0.833333
MYST2	4	Testis	0.833333	Liver	0.0833333
RAE1	4	Testis	0.833333
RDH11	4	Prostate	0.833333
RIMS3	4	CNS	0.833333
SH3TC1	4	Thymus	0.833333
SLC27A5	4	Liver	0.833333
SPAG6	4	Testis	0.833333
VGLL1	4	Placenta	0.833333
ADH4	3	Liver	0.833333	SmallIntestine	0.166667
C14orf140	3	Testis	0.833333	Epididymis	0.166667
C20orf70	3	SalivaryGland	0.833333	Thyroid	0.166667
CTRB1	3	Pancreas	0.833333	Bile	0.166667
DMRTB1	3	Testis	0.833333	SalivaryGland	0.166667
DNAH8	3	Testis	0.833333	Cerebellum	0.166667
ELA2B	3	Pancreas	0.833333	Bile	0.166667
ELA3A	3	Pancreas	0.833333	Bile	0.166667
ELA3B	3	Pancreas	0.833333	Bile	0.166667
FXYD4	3	Kidney	0.833333	SalivaryGland	0.166667
GH2	3	Placenta	0.833333	CNS	0.166667
KCTD4	3	CNS	0.833333	Pancreas	0.166667
KRT10	3	Skin	0.833333	Vulva	0.166667
KRT2	3	Skin	0.833333	Vulva	0.166667
MGC4172	3	SmallIntestine	0.833333	Colon	0.166667
MYLPF	3	Muscle	0.833333	SmallIntestine	0.166667
NAPSA	3	Lung	0.833333	Kidney	0.166667
PSD2	3	CNS	0.833333	SpinalCord	0.166667
REG3G	3	Pancreas	0.833333	SmallIntestine	0.166667
REGL	3	Pancreas	0.833333	Testis	0.166667
SMR3A	3	SalivaryGland	0.833333	Thyroid	0.166667
TNNI3	3	Heart	0.833333	Testis	0.166667
WBSCR28	3	Testis	0.833333	Trachea	0.166667
WFIKKN2	3	Ovary	0.833333	Retina	0.166667
ACTN2	4	Muscle	0.8125	Heart	0.1875
ADAM29	4	Testis	0.8125
FDX1	4	Adrenal	0.8125	Placenta	0.1875
RYBP	4	Placenta	0.8125	leukocyte	0.0625
SIAH1	4	Placenta	0.8125	Pineal	0.0625
UBQLN3	4	Testis	0.777778
ACSBG2	3	Testis	0.777778
ANKRD23	3	Muscle	0.777778
ANUBL1	3	Testis	0.777778
C20orf160	3	Spleen	0.777778
CXorf40A	3	Adrenal	0.777778
ZC3H14	3	Testis	0.777778
SVEP1	3	Placenta	0.761905
ABCB1	4	Adrenal	0.75
ABCG5	4	Liver	0.75	SmallIntestine	0.25
ABP1	4	Placenta	0.75
ADH1A	4	Liver	0.75
ADH6	4	Liver	0.75
ADSL	4	Muscle	0.75	Lymph	0.25
AK5	4	CNS	0.75
AKR1C4	4	Liver	0.75
ALAS1	4	Adrenal	0.75
ALDH8A1	4	Liver	0.75	Kidney	0.25
AMD1	4	Prostate	0.75
APOBEC1	4	SmallIntestine	0.75
APOC3	4	Liver	0.75	SmallIntestine	0.25
APOC4	4	Liver	0.75
APOM	4	Liver	0.75	Kidney	0.25
AQP2	4	Kidney	0.75	VasDeferens	0.25
ARHGEF9	4	CNS	0.75
ASL	4	Liver	0.75
ATP10D	4	Placenta	0.75
ATP12A	4	Trachea	0.75
AURKC	4	Testis	0.75
BAIAP3	4	CNS	0.75
BPGM	4	Placenta	0.75	BoneMarrow	0.125	Blood	0.125
BTG4	4	Testis	0.75
C13orf23	4	Placenta	0.75
C14orf143	4	Testis	0.75
C5	4	Liver	0.75
C6	4	Liver	0.75
C6orf64	4	Testis	0.75	Trachea	0.0833333
C9orf9	4	Testis	0.75
CA3	4	Muscle	0.75	Thyroid	0.25
CACNA2D3	4	CNS	0.75
CACNB1	4	Muscle	0.75	SmallIntestine	0.25
CACNG1	4	Muscle	0.75
CACNG3	4	CNS	0.75
CALCA	4	Thyroid	0.75	Nerve	0.25
CALM3	4	CNS	0.75
CASQ1	4	Muscle	0.75	SmallIntestine	0.25
CBLN1	4	Cerebellum	0.75
CCHCR1	4	Testis	0.75
CCK	4	CNS	0.75
CCL16	4	Liver	0.75
CCL27	4	Skin	0.75
CCR9	4	Thymus	0.75
CCT2	4	Testis	0.75
CDH16	4	Kidney	0.75	Thyroid	0.25
CDKN3	4	Testis	0.75
CEL	4	Pancreas	0.75	Bile	0.125	SmallIntestine	0.125
CHN1	4	CNS	0.75
CHSY1	4	Placenta	0.75
CLCNKB	4	Kidney	0.75
CLDN15	4	SmallIntestine	0.75
CLEC1B	4	Liver	0.75	WholeBlood	0.25
CLPS	4	Pancreas	0.75	Bile	0.125	SmallIntestine	0.125
CPA1	4	Pancreas	0.75	Bile	0.125	SmallIntestine	0.125
CPA2	4	Pancreas	0.75	Bile	0.125	SmallIntestine	0.125
CPB1	4	Pancreas	0.75	Bile	0.125	SmallIntestine	0.125
CPN1	4	Liver	0.75
CRISP2	4	Testis	0.75
CRYAA	4	Kidney	0.75
CTDSP1	4	Placenta	0.75
CTRC	4	Pancreas	0.75	Bile	0.125	SmallIntestine	0.125
CTRL	4	Pancreas	0.75	Bile	0.125	SmallIntestine	0.125
CTSL2	4	Thymus	0.75
CUZD1	4	Pancreas	0.75	Bile	0.125	SmallIntestine	0.125
CYP11A1	4	Adrenal	0.75	Placenta	0.25
CYP2B6	4	Liver	0.75
CYP46A1	4	CNS	0.75
DDX25	4	Testis	0.75
DEFA5	4	SmallIntestine	0.75
DGKZ	4	CNS	0.75
DNAJC6	4	CNS	0.75
DPEP3	4	Testis	0.75
DPF1	4	CNS	0.75
DPYS	4	Liver	0.75	Kidney	0.25
DSG1	4	Skin	0.75
DUSP13	4	Muscle	0.75
DYRK4	4	Testis	0.75
EGFL6	4	Placenta	0.75
EHHADH	4	Liver	0.75
ELAVL4	4	CNS	0.75
EN2	4	Cerebellum	0.75
ENC1	4	CNS	0.75
ENO3	4	Muscle	0.75
F13B	4	Liver	0.75	Nerve	0.25
FABP6	4	SmallIntestine	0.75	FallopianTube	0.0833333
FAIM2	4	CNS	0.75
FBN2	4	Placenta	0.75
FBP2	4	Muscle	0.75	SmallIntestine	0.25
FGFR1OP	4	Testis	0.75
FHL3	4	Muscle	0.75	SmallIntestine	0.25
FKBP6	4	Testis	0.75
FMO1	4	Kidney	0.75
FMO3	4	Liver	0.75
FSCN3	4	Testis	0.75
FSHB	4	CNS	0.75
FXYD2	4	Kidney	0.75
GABRA1	4	CNS	0.75	Cerebellum	0.25
GABRA2	4	CNS	0.75
GABRA5	4	CNS	0.75
GABRA6	4	Cerebellum	0.75
GABRB1	4	CNS	0.75
GAP43	4	CNS	0.75
GCG	4	Pancreas	0.75	Bile	0.125	SmallIntestine	0.125
GCGR	4	Liver	0.75
GDAP1L1	4	CNS	0.75
GHRHR	4	CNS	0.75
GNAO1	4	CNS	0.75
GNG3	4	CNS	0.75
GP2	4	Pancreas	0.75	Bile	0.125	SmallIntestine	0.125
GPR6	4	CNS	0.75
GRIA2	4	CNS	0.75
GYS2	4	Liver	0.75
HCFC2	4	Testis	0.75
HIRA	4	Thyroid	0.75
HMGCS2	4	Liver	0.75
HRH3	4	CNS	0.75
HSD17B3	4	Testis	0.75
HSF2BP	4	Testis	0.75
HTN1	4	SalivaryGland	0.75	Thyroid	0.125	Tongue	0.125
HTN3	4	SalivaryGland	0.75	Thyroid	0.125	Tongue	0.125
IGFALS	4	Liver	0.75
IGSF1	4	CNS	0.75
IL1F7	4	Skin	0.75
INS	4	Pancreas	0.75	Bile	0.125	SmallIntestine	0.125
INSL3	4	Testis	0.75	Ovary	0.25
INSL6	4	Testis	0.75
IQCE	4	Testis	0.75
KCNK4	4	Testis	0.75
KIAA0802	4	Cerebellum	0.75
KNG1	4	Liver	0.75	Kidney	0.25
LCAT	4	Liver	0.75
LEFTY2	4	Uterus	0.75
LHB	4	CNS	0.75	Placenta	0.25
LIPC	4	Liver	0.75
LMO4	4	CNS	0.75
LPPR4	4	CNS	0.75
MAGEA10	4	Placenta	0.75	Lymph	0.25
MAGEB2	4	Testis	0.75
MAP2K4	4	CNS	0.75
MEP1A	4	SmallIntestine	0.75	Colon	0.25
MKL2	4	CNS	0.75
MLLT1	4	Placenta	0.75
MTHFD1	4	Liver	0.75
MYBPC1	4	Muscle	0.75
MYH6	4	Heart	0.75
NCDN	4	CNS	0.75
NEK4	4	Testis	0.75
NNAT	4	CNS	0.75	Placenta	0.25
NOX4	4	Kidney	0.75
NPY	4	Prostate	0.75
NR2E1	4	CNS	0.75
NRGN	4	CNS	0.75
OAT	4	SmallIntestine	0.75
OLFM1	4	CNS	0.75
OXCT2	4	Testis	0.75
PAGE4	4	Placenta	0.75	Prostate	0.125	Epididymis	0.125
PAOX	4	Testis	0.75
PAPPA2	4	Placenta	0.75
PAX2	4	Kidney	0.75
PCDH8	4	CNS	0.75
PDLIM3	4	Muscle	0.75
PGCP	4	Thyroid	0.75
PHKA1	4	Muscle	0.75
PIGV	4	Testis	0.75
PLA2G1B	4	Pancreas	0.75	Bile	0.125	SmallIntestine	0.125
PLG	4	Liver	0.75	Kidney	0.25
PLSCR2	4	Testis	0.75
PMCH	4	CNS	0.75
PNLIP	4	Pancreas	0.75	Bile	0.125	SmallIntestine	0.125
PNLIPRP1	4	Pancreas	0.75	Bile	0.125	SmallIntestine	0.125
POMC	4	CNS	0.75
PRL	4	CNS	0.75	Placenta	0.25
PRSS1	4	Pancreas	0.75	Bile	0.125	SmallIntestine	0.125
PYY	4	Colon	0.75	Rectum	0.25
RAD23A	4	Muscle	0.75
RAG2	4	Thymus	0.75
REG1B	4	Pancreas	0.75	SmallIntestine	0.25
RGS4	4	CNS	0.75
RGS9	4	CNS	0.75
RIBC2	4	Testis	0.75
RLN1	4	Prostate	0.75
RPP38	4	Testis	0.75
S100G	4	SmallIntestine	0.75
SAP130	4	Testis	0.75
SATB1	4	Thymus	0.75
SCN5A	4	Heart	0.75
SDS	4	Liver	0.75
SEMG1	4	Prostate	0.75	SeminalVesicle	0.125	VasDeferens	0.125
SEMG2	4	Prostate	0.75	SeminalVesicle	0.125	VasDeferens	0.125
SERPINA6	4	Liver	0.75
SFMBT1	4	Testis	0.75
SLAMF1	4	Thymus	0.75	Lymph	0.25
SLC12A1	4	Kidney	0.75
SLC13A3	4	Kidney	0.75
SLC17A1	4	Kidney	0.75
SLC17A2	4	Liver	0.75
SLC22A8	4	Kidney	0.75
SLC26A3	4	Colon	0.75
SLC2A1	4	Placenta	0.75
SLC34A2	4	Lung	0.75
SLC38A3	4	Liver	0.75
SLC38A4	4	Liver	0.75
SLC5A6	4	Placenta	0.75
SLN	4	Muscle	0.75
SMPD3	4	Thymus	0.75
SPINK2	4	Testis	0.75
STS	4	Placenta	0.75
STX1A	4	CNS	0.75
SYCP1	4	Testis	0.75
TAC3	4	Placenta	0.75
TBR1	4	CNS	0.75
TBX19	4	CNS	0.75
TFPI2	4	Placenta	0.75	Retina	0.125	Muscle	0.125
TM7SF2	4	Adrenal	0.75
TNNI1	4	Muscle	0.75	SmallIntestine	0.25
TOMM34	4	Testis	0.75
TRIM9	4	CNS	0.75	Cerebellum	0.25
TSHB	4	CNS	0.75
UCP3	4	Muscle	0.75
YBX2	4	Testis	0.75
ZCWPW1	4	Testis	0.75
ZIC1	4	Cerebellum	0.75
ZNF238	4	Cerebellum	0.75
ZNF410	4	Testis	0.75
ZNF473	4	Testis	0.75
ZNRF4	4	Testis	0.75
ZP2	4	Cerebellum	0.75
AGBL5	3	Testis	0.75
ASS1	3	Liver	0.75	Kidney	0.25
JARID1B	3	Testis	0.75
RFPL3S	3	Testis	0.75
ACSM2A	2	Kidney	0.75	Liver	0.25
ACSM2B	2	Liver	0.75	Kidney	0.25
BASE	2	SalivaryGland	0.75	Thyroid	0.25
BCDO2	2	Heart	0.75	Liver	0.25
C10orf27	2	Thymus	0.75	Pancreas	0.25
C10orf71	2	Muscle	0.75	Heart	0.25
C11orf54	2	Kidney	0.75	Liver	0.25
C21orf130	2	SpinalCord	0.75	CNS	0.25
C6orf65	2	CNS	0.75	Cerebellum	0.25
CCDC126	2	Testis	0.75	leukocyte	0.25
CCDC135	2	Testis	0.75	FallopianTube	0.25
DLGAP3	2	CNS	0.75	Cerebellum	0.25
ERP27	2	Pancreas	0.75	Bile	0.25
FLJ40142	2	CNS	0.75	SpinalCord	0.25
GAGE12I	2	Testis	0.75	Leukemia	0.25
GAGE7	2	Testis	0.75	Leukemia	0.25
GDF1	2	SpinalCord	0.75	CNS	0.25
ICEBERG	2	Skin	0.75	Vulva	0.25
KLHL31	2	Muscle	0.75	Heart	0.25
LOC285733	2	Liver	0.75	Kidney	0.25
LOC729059	2	Testis	0.75	Trachea	0.25
LRRC39	2	Muscle	0.75	SmallIntestine	0.25
ODF4	2	Testis	0.75	Muscle	0.25
PRAC	2	Prostate	0.75	Colon	0.25
PRSS27	2	Esophagus	0.75	Larynx	0.25
SH2D5	2	CNS	0.75	Placenta	0.25
SLAIN1	2	CNS	0.75	SpinalCord	0.25
SMYD1	2	Muscle	0.75	Heart	0.25
SPATA17	2	Testis	0.75	Epididymis	0.25
SPATA18	2	Testis	0.75	FallopianTube	0.25
SRD5A2L2	2	Heart	0.75	Muscle	0.25
SRL	2	Muscle	0.75	Heart	0.25
SUNC1	2	Testis	0.75	Trachea	0.25
TMEM10	2	CNS	0.75	SpinalCord	0.25
TMEM191A	2	Testis	0.75	CNS	0.25
UGT2A3	2	SmallIntestine	0.75	Colon	0.25
XIRP2	2	Muscle	0.75	Heart	0.25
FLJ40083	1	Testis	0.75	Trachea	0.25
LOC222967	1	Testis	0.75	Trachea	0.25
LOC440896	1	Testis	0.75	CNS	0.25
MGC39581	1	Testis	0.75	Trachea	0.25
SMR3A///SMR3B	1	SalivaryGland	0.75	Tongue	0.25
SPAG11	1	Testis	0.75	Trachea	0.25
CYP4A11	3	Liver	0.722222	Kidney	0.0555556
FEZF2	3	CNS	0.722222	Pancreas	0.0555556
ATP2A1	4	Muscle	0.708333	SmallIntestine	0.125
TFR2	4	Liver	0.708333	Blood	0.125
MAN1A2	4	Placenta	0.7
C14orf145	2	Thymus	0.7
AMBP	4	Liver	0.6875	Pancreas	0.125
AP2B1	4	Testis	0.6875	Heart	0.0625
APOA1	4	Liver	0.6875	Testis	0.0625
CPLX2	4	CNS	0.6875	Cerebellum	0.0625
CYP2C19	4	Liver	0.6875	SmallIntestine	0.0625
DHTKD1	4	Liver	0.6875	Kidney	0.0625
DNTT	4	Thymus	0.6875	Leukemia	0.25	BoneMarrow	0.0625
GABRD	4	Cerebellum	0.6875	CNS	0.3125
SLC17A7	4	CNS	0.6875	Pineal	0.25	Cerebellum	0.0625
QDPR	4	CNS	0.675	SpinalCord	0.125
BMP1	4	Placenta	0.669643
C17orf39	4	Testis	0.666667
CABP1	4	CNS	0.666667	Pineal	0.125	Cerebellum	0.0416667
TIMP2	4	Placenta	0.666667
YPEL1	4	Testis	0.666667
A1CF	3	Liver	0.666667
ACOT7	3	CNS	0.666667
ACR	3	Testis	0.666667
ACSF2	3	Kidney	0.666667
ACTR3B	3	CNS	0.666667
ADAMTSL4	3	Placenta	0.666667
ADI1	3	Liver	0.666667
ADSSL1	3	Muscle	0.666667
AGTRL1	3	SpinalCord	0.666667
AGXT2	3	Kidney	0.666667	Liver	0.333333
AKNA	3	SalivaryGland	0.666667
ANGPTL6	3	Liver	0.666667
ANKRD34C	3	CNS	0.666667
APITD1	3	Testis	0.666667
ARHGDIG	3	CNS	0.666667
ARPP-19	3	CNS	0.666667
AS3MT	3	Adrenal	0.666667
AVP	3	CNS	0.666667
C10orf53	3	Testis	0.666667
C11orf71	3	Testis	0.666667
C11orf75	3	SalivaryGland	0.666667
C15orf21	3	Prostate	0.666667
C16orf71	3	Testis	0.666667
C19orf15	3	Testis	0.666667
C19orf30	3	CNS	0.666667
C1orf115	3	Placenta	0.666667
C1orf216	3	CNS	0.666667
C1orf95	3	CNS	0.666667
C1QTNF6	3	Placenta	0.666667	Vulva	0.333333
C20orf10	3	Testis	0.666667
C20orf166	3	Muscle	0.666667
C20orf173	3	Testis	0.666667
C20orf71	3	Testis	0.666667
C20orf79	3	Testis	0.666667
C21orf121	3	Testis	0.666667
C2CD2	3	Adrenal	0.666667
C4B	3	Liver	0.666667
C5orf28	3	Thyroid	0.666667
C6orf142	3	Heart	0.666667
C6orf146	3	Testis	0.666667
C6orf165	3	Testis	0.666667
C6orf81	3	Testis	0.666667
C9orf61	3	Thyroid	0.666667
CALY	3	CNS	0.666667
CAMK2N1	3	CNS	0.666667
CAMKV	3	CNS	0.666667
CATSPER3	3	Testis	0.666667
CCDC53	3	Testis	0.666667
CD247	3	Thymus	0.666667
CELP	3	Pancreas	0.666667	Bile	0.166667	SmallIntestine	0.166667
CFB	3	Liver	0.666667
CFHR5	3	Liver	0.666667
CHP2	3	SmallIntestine	0.666667
COL23A1	3	Thyroid	0.666667
CSDC2	3	Heart	0.666667
CSH1	3	Placenta	0.666667	CNS	0.333333
CST9L	3	Testis	0.666667
CXorf27	3	Testis	0.666667
CYB5B	3	Adrenal	0.666667
CYP4Z1	3	Breast	0.666667	MammaryGland	0.333333
DAZ1	3	Testis	0.666667	Stomach	0.333333
DDN	3	CNS	0.666667
DLX1	3	CNS	0.666667
DMRTC2	3	Testis	0.666667
DNAJB8	3	Testis	0.666667
DSCR8	3	Testis	0.666667	Placenta	0.333333
ERC2	3	CNS	0.666667
FAM107A	3	CNS	0.666667
FAM19A1	3	CNS	0.666667
FAM47A	3	Testis	0.666667
FAM47B	3	Testis	0.666667
FAM5B	3	CNS	0.666667
FAM5C	3	CNS	0.666667
FBXL16	3	CNS	0.666667
FBXO25	3	Testis	0.666667	Placenta	0.333333
FLJ11286	3	Liver	0.666667
FOXG1	3	CNS	0.666667
GABBR2	3	CNS	0.666667
GAGE6	3	Testis	0.666667	Leukemia	0.333333
GALNT11	3	Kidney	0.666667	Pineal	0.333333
GGN	3	Testis	0.666667
GGT1	3	Kidney	0.666667
GKAP1	3	Testis	0.666667
GLYCTK	3	Liver	0.666667
GNPTG	3	Adrenal	0.666667
HCN2	3	CNS	0.666667
HP	3	Liver	0.666667
HS3ST4	3	CNS	0.666667
HSD17B6	3	Liver	0.666667
IL17D	3	Muscle	0.666667
IQCF2	3	Testis	0.666667
JMJD5	3	Liver	0.666667
KCNK9	3	Cerebellum	0.666667
KDELC2	3	Placenta	0.666667
KIAA0748	3	CNS	0.666667
KIAA1045	3	CNS	0.666667
KIAA1107	3	CNS	0.666667	Pineal	0.333333
KIF5A	3	CNS	0.666667
KRT33A	3	Vulva	0.666667
KRT76	3	Tongue	0.666667
LIME1	3	Liver	0.666667
LOC100131613	3	Liver	0.666667
LOC157627	3	Cerebellum	0.666667
LOC441601	3	Testis	0.666667
LONP1	3	Adrenal	0.666667
LRP4	3	CNS	0.666667
MCART1	3	Testis	0.666667
MEA1	3	Testis	0.666667
MGC29506	3	Thymus	0.666667
MORC2	3	Testis	0.666667
MS4A6E	3	Testis	0.666667
MTA3	3	Thymus	0.666667
MTTP	3	SmallIntestine	0.666667	Liver	0.333333
MUC5B	3	Trachea	0.666667
NETO1	3	CNS	0.666667
NEUROD2	3	Cerebellum	0.666667
NT5C1B	3	Testis	0.666667
NTNG1	3	CNS	0.666667
P2RY12	3	CNS	0.666667
PACSIN1	3	CNS	0.666667
PAIP2B	3	CNS	0.666667
PCNT	3	Muscle	0.666667
PDZK1IP1	3	Kidney	0.666667
PHACTR3	3	CNS	0.666667
PKHD1L1	3	Thyroid	0.666667
PNMA2	3	CNS	0.666667
POU1F1	3	CNS	0.666667
[truncated: 24,829 more rows]
[truncated: 6 more columns]
